# Supplementary material for: Correction of scaling mismatches in oligonucleotide microarray data
Source: BMC Bioinformatics. 2006 May 9;7:251. doi: 10.1186/1471-2105-7-251 (PMC1508160; doi:10.1186/1471-2105-7-251)
Supplement: Additional File 1 — An R script implementing the algorithm in the case of simple replication and no extra conditions has been included as additional file (rescale.R). [file 1471-2105-7-251-S1.R]

venn.rsc<-function(l1,l2){
#returns values to be included in venn diagram
	l1t<-union(l1,l1);
	len1<-length(l1t);
	if(length(l1)>len1) print(
		paste("the first list contained",length(l1)-len1,"duplicates"));
	l2t<-union(l2,l2);
	len2<-length(l2t);
	if(length(l2)>len2) print(
		paste("the second list contained",length(l2)-len2,"duplicates"));
	lcom<-length(intersect(l1t,l2t));
	c(len1-lcom,lcom,len2-lcom);	
}

is.samelist.rsc<-function(l1,l2){
	v<-venn.rsc(l1,l2);
	res<-ifelse(v[1]==0 & v[3]==0,TRUE,FALSE);
	res;
}

mmultdev.rsc<-function(X){
	lX<-log(X);
	d<-dim(lX);
	coeffs<-rep(1/d[2],d[2]);
	gmean<-as.vector(lX %*% coeffs);
	lX12<-abs(lX-gmean);
	res<-exp(lX12 %*% coeffs)-1;
	as.vector(res);
}

rescale.rsc<-function(eset,limsel=0.2,seedlist=c(),verbose=TRUE){
#
# The rescaling procedure takes as input an expression set (Bioconductor),
# limsel the limit on the deviation indicator, seedlist (optional) a list of 
# presumably constant genes.
# Outputs a list containing the new expression set, the rescaling factors, 
# the list of constant genes and the number of steps used. Requires Bioconductor.
# Input data must not be log-transformed.
# 
	X<-eset@exprs;          
	presl<-dimnames(X)[[1]]; #presl is present list of constant genes
  	
  	if (length(seedlist)>0){ #if a list of presumably constant genes has been given...
  		#...this is the new list of constant genes
  		presl<-seedlist;     
  		#...rescale the whole lot using this knowledge
  		Xcons<-X[presl,];
  		nlin<-dim(Xcons)[1];
		rn<-as.vector(exp((t(log(Xcons)) %*% rep(1,nlin))/nlin)); #rn=1/rescaling factors
		rn<-rn/rn[1];  #use first microarray as a reference
		X<-t(t(X)/rn);
  	}                     
	
	prevl<-c(presl,"thisistofailthefirsttest"); #previous list of constant genes
	step<-0;
	
	#Main loop: keep rescaling signals until the set of constant genes does not vary anymore
	while(!is.samelist.rsc(prevl,presl)){
		prevl<-presl;
		#compute deviation indicator
		mdev<-mmultdev.rsc(X);
		#Xcons contains the current values of the signals of constant genes
		Xcons<-X[mdev<limsel,];
		presl<-dimnames(Xcons)[[1]];
		#rescale (same as above)
		nlin<-dim(Xcons)[1];
		rn<-as.vector(exp((t(log(Xcons)) %*% rep(1,nlin))/nlin));
		rn<-rn/rn[1];
		X<-t(t(X)/rn);
		#control
		step<-step+1;
		if(verbose) print(paste("step number:",step,". Size(constant set):",length(presl)));
	}
	esetout<-eset;
	esetout@exprs<-X;
	rescalingfactors<-X[1,]/eset@exprs[1,];
	list(esetout,rescalingfactors,presl,step-1);
}
